# Supplementary material for: Does Measles, Mumps, and Rubella (MMR) Vaccination Protect against COVID-19 Outcomes: A Nationwide Cohort Study
Source: Vaccines (Basel). 2022 Nov 16;10(11):1938. doi: 10.3390/vaccines10111938 (PMC9694832; doi:10.3390/vaccines10111938)
Supplement: Supplementary file 1 [file vaccines-10-01938-s001.zip]

Archive with 1 entries (1 files):
- vaccines-2014439-supplementary.pdf
